# Supplementary material for: Common Diagnoses from Surgical Biopsies and Investigation of Leporipoxvirus in Pet Rabbits (Oryctolagus cuniculi) in Taiwan
Source: Animals (Basel). 2025 Apr 27;15(9):1234. doi: 10.3390/ani15091234 (PMC12071097; doi:10.3390/ani15091234)
Supplement: Supplementary file 1 [file animals-15-01234-s001.zip]

Archive with 1 entries (1 files):
- animals-3569735-supplementary.xlsx
