# Supplementary material for: Common Diagnoses from Surgical Biopsies and Investigation of Leporipoxvirus in Pet Rabbits (Oryctolagus cuniculi) in Taiwan
Source: Animals (Basel). 2025 Apr 27;15(9):1234. doi: 10.3390/ani15091234 (PMC12071097; doi:10.3390/ani15091234)
Supplement: Supplementary file 1 [file animals-15-01234-s001.zip › animals-3569735-supplementary.xlsx]

## Sheet: Table S1
Table S1. Case information, including sex, neuter status, tumor location, diagnosis, and PCR testing of pet rabbits.
case number	Age (mons)	Sex	Neuter	Location		System	Diagnosis	PCR
SP103-8163	132	M	N	right hindleg	neoplastic	Integumentary	Infiltrative lipoma
SP103-8634	84	F	N	uterus	neoplastic	Reproductive	Uterine adenocarcinoma
SP103-8831	149	M	Y	right cheek	neoplastic	Integumentary	Fibrosarcoma	v
SP103-9438	133	M	N	pinna	neoplastic	Integumentary	Squamous cell carcinoma
SP104-10113	97	M	Y	right hindleg	neoplastic	Integumentary	Lipoma
SP104-11065	103	M	N	chest	neoplastic	Integumentary	Trichoblastoma
SP104-9628	12	M	N	right cheek	neoplastic	Integumentary	Tricholemma, bulb type
SP104-9785	83	M	N	liver	non-neoplastic	Digestive	Diffuse, chronic, moderate fatty liver, complicated with focal, chronic, moderate hepatitis and multifocal epithelial hyperplasia of the bile ducts and pericholangitis
SP104-9785	83	M	N	gallbladder	non-neoplastic	Digestive	Severe bile stasis and mineral deposition
SP104-9786	126	M	N	urinary bladder	neoplastic	Urinary	Urothelial carcinoma
SP104-9986	62	F	N	uterus	neoplastic	Reproductive	Uterine adenocarcinoma
SP105-11298	60	F	N	uterus	neoplastic	Reproductive	Uterine adenocarcinoma
SP105-11381	50	M	N	neck	neoplastic	Integumentary	Fibrosarcoma	v
SP105-11469	51	F	N	uterus	neoplastic	Reproductive	Metastatic carcinoma of the oviduct, low grade
SP105-11650	118	M	N	left testicle	neoplastic	Reproductive	seminoma
SP105-11650	118	M	N	right testicle	non-neoplastic	Reproductive	Atrophy of the seminiferous tubules
SP105-11770	55	F	N	uterus	non-neoplastic	Reproductive	uterine endometrial cystic hyperplasia and hypertrophy
SP105-11934	80	M	Y	anal mass	non-neoplastic	Digestive	anusitis
SP105-11980	106	M	Y	chest	neoplastic	Integumentary	Fibroma	x
SP105-11980				right testicle	neoplastic	Reproductive	Interstitial cell tumor
SP105-12508	101	M	N	right hip	neoplastic	Integumentary	Trichoblastoma
SP106-14087	132	M	N	right jaw skin mass	neoplastic	Integumentary	Adenoma of the sweat gland
SP106-14356	56	F	N	uterus	non-neoplastic	Reproductive	uterine adenomyosis
SP106-14356	56	F	N	oviduct	non-neoplastic	Reproductive	cysts of the oviduct
SP106-14388	60	M	N	rectum	non-neoplastic	Digestive	rectitis
SP106-14388	60	M	N	anal mass	neoplastic	Integumentary	papilloma
SP106-14488	126	M	N	left mammary gland	neoplastic	Integumentary	Fibrosarcoma	v
SP106-14591	42	F	N	left mammary gland	neoplastic	Integumentary	Mammary gland adenocarcinoma, grade I, simple type
SP106-14594	78	F	N	uterus	non-neoplastic	Reproductive	uterine endometrial cystic hyperplasia and hypertrophy
SP106-14594	78	F	N	uterus	non-neoplastic	Reproductive	uterine adenomyosis
SP107-14918	132	F	N	uterus	neoplastic	Reproductive	Uterine adenocarcinoma
SP107-15345	72	F	Y	digit	non-neoplastic	Integumentary	fungal paronychia
SP107-15518	84	F	N	uterus	neoplastic	Reproductive	Uterine adenocarcinoma
SP107-15540	72	F	N	uterus	neoplastic	Reproductive	Uterine adenocarcinoma
SP107-15592	72	F	N	uterus	neoplastic	Reproductive	Uterine adenocarcinoma
SP107-15592	72	F	N	uterus	neoplastic	Reproductive	Uterine leiomyoma
SP107-15661	108	F	Y	right forelimb	neoplastic	Integumentary	Fibrosarcoma	v
SP107-15677	48	M	N	left chest	neoplastic	Integumentary	Fibroma	v
SP107-15720	96	F	N	uterus	neoplastic	Reproductive	Uterine adenocarcinoma
SP107-15823	55	M	N	hip	neoplastic	Integumentary	Trichoblastoma
SP107-16023	108	M	na	left forelimb	neoplastic	Integumentary	Fibrosarcoma	v
SP107-16045	89	F	Y	liver	non-neoplastic	Digestive	hepatic hemorrhage and necrosis
SP107-16343	108	M	N	right elbow skin mass	neoplastic	Integumentary	Fibrosarcoma	v
SP108-16570	80	F	N	uterus	neoplastic	Reproductive	Uterine adenocarcinoma
SP108-16581	75	F	N	uterus	neoplastic	Reproductive	Uterine adenocarcinoma
SP108-16675	108	M	N	right hindleg	neoplastic	Integumentary	Trichoblastoma
SP108-16724	132	M	na	neck	neoplastic	Integumentary	Liposarcoma
SP108-16790	96	M	Y	rectum	neoplastic	Digestive	Rectal adenocarcinoma
SP108-16862	108	F	N	right neck	neoplastic	Integumentary	Fibrosarcoma	v
SP108-17118	84	F	N	uterus	neoplastic	Reproductive	Uterine adenocarcinoma
SP108-17415	72	F	N	right elbow skin mass	neoplastic	Integumentary	Fibrosarcoma	v
SP108-17551	108	M	Y	left elbow skin mass	neoplastic	Integumentary	Myxosarcoma	v
SP108-17577	120	M	N	left abdomen skin mass	neoplastic	Integumentary	Fibrosarcoma	v
SP108-17648	96	F	N	left abdomen skin mass	neoplastic	Integumentary	Trichoblastoma
SP108-17689	52	M	N	right jaw skin mass	neoplastic	Integumentary	Trichoblastoma
SP108-17695	108	M	N	left shoulder skin mass	neoplastic	Integumentary	Fibrosarcoma	v
SP108-17775	71	F	N	left mammary gland	neoplastic	Integumentary	Mammary gland adenoma
SP108-17775	71	F	N	ovary	neoplastic	Reproductive	Luteoma
SP108-17775	71	F	N	uterus	non-neoplastic	Reproductive	uterine adenomyosis
SP108-17775	71	F	N	uterus	non-neoplastic	Reproductive	uterine endometrial cystic hyperplasia and hypertrophy
SP108-17795	87	F	N	uterus	neoplastic	Reproductive	Uterine adenocarcinoma
SP108-17795	87	F	N	ovary	neoplastic	Reproductive	Luteoma
SP108-17795	87	F	N	uterus	neoplastic	Reproductive	Uterine leiomyoma
SP109-18383	96	M	N	right chest	neoplastic	Integumentary	Fibroma	v
SP109-19257	24	F	Y	chest	neoplastic	Integumentary	Trichoblastoma
SP109-19258	48	F	N	uterus	non-neoplastic	Reproductive	uterine adenomyosis
SP109-19258	48	F	N	uterus	non-neoplastic	Reproductive	uterine endometrial cystic hyperplasia and hypertrophy
SP109-19261	109	M	N	right testicle	neoplastic	Reproductive	Interstitial cell tumor
SP109-19671	96	F	Y	rostral skin mass	neoplastic	Integumentary	Infiltrative lipoma
SP109-19690	54	M	N	anal mass	neoplastic	Integumentary	Fibrosarcoma	v
SP109-19915	74	F	N	uterus	non-neoplastic	Reproductive	uterine endometrial cystic hyperplasia and hypertrophy
SP110-20249	76	F	Y	left back	neoplastic	Integumentary	Trichoblastoma
SP110-20682	27	F	Y	right shoulder	non-neoplastic	Integumentary	eosinophilic dermatitis
SP110-21107	89	F	N	mammary gland	neoplastic	Integumentary	Mammary gland adenocarcinoma, grade I, simple type
SP111-22013	108	M	N	right chest	neoplastic	Integumentary	Fibroma	v
SP111-22446	55	F	N	right mammary gland	neoplastic	Integumentary	Mammary gland tubular adenoma
SP111-22446	55	F	N	uterus	neoplastic	Reproductive	Uterine adenocarcinoma
SP111-22846	93	F	N	uterus	neoplastic	Reproductive	Uterine adenocarcinoma
SP111-22933	90	F	N	left mammary gland	neoplastic	Integumentary	Mammary gland adenoma
SP111-22933	90	F	N	uterus	neoplastic	Reproductive	Uterine adenocarcinoma
SP112-24060	48	M	N	right jaw skin mass	neoplastic	Integumentary	Adenocarcinoma of apocrine gland
SP112-24214	97	F	Y	left hindlimb	neoplastic	Integumentary	Fibrosarcoma
SP112-24269	42	F	N	uterus	neoplastic	Reproductive	Uterine adenocarcinoma
SP112-24297	20	F	N	uterus	non-neoplastic	Reproductive	Endometrial venous aneurysm
SP112-24339	22	M	N	cecum	non-neoplastic	Digestive	Severe, diffuse, chronic, suppurative appendicitis with peritonitis
